# Supplementary material for: A CD25-biased interleukin-2 for autoimmune therapy engineered via a semi-synthetic organism
Source: Commun Med (Lond). 2024 Mar 26;4:58. doi: 10.1038/s43856-024-00485-z (PMC10966033; doi:10.1038/s43856-024-00485-z)
Supplement: Supplementary file 3 — Supplementary Data 1 [file 43856_2024_485_MOESM3_ESM.xlsx]

## Sheet: Cover Page
SOURCE DATA FOR MAIN FIGURES

## Sheet: Figure 2
Figure 2A - Peak frequency in circulating cells (% of WBC)
	Treg						CD8						NK
	1	2	3	4	5	6	1	2	3	4	5	6	1	2	3	4	5	6
Vehicle	0.39	0.59	0.54	0.586266	0.442202	0.430471	0.67	0.31	0.53	2.0822	2.15715	1.88854	6.21	4.25	4.85	1.49631	2.78464	3.256
Q126AzK	0.458265	0.534907	0.533179				1.906	1.12944	0.69063				3.54872	5.32586	4.94464
Fc-IL2	1.63	1.88	0.27				0.92	1.15	0.62				7.97	13.46	7.98
S127AzK	1.52	1.46	1.9				1.6	0.86	0.63				20.85	17.94	16.44
V91AzK	0.27	3.08	3.06				1.26	1	0.92				3.37	34.75	39.77
T123AzK	3.85	2.76	1.54				1.06	0.92	0.94				13.54	19.57	22.21
K9AzK	0.32	3.66	4.72	3.63642	4.05181	3.99796	0.66	0.43	0.25	2.15744	1.58081	2.01274	1.59	29.6	34.4	21.0093	18.9388	18.1942
N88AzK	0.36	4.66	5.48				0.79	1.28	0.9				13.08	12.58	14.9
E100AzK	4.11	3.82	4.05				1.1	1.35	0.67				19.91	22.4	21.41
Fc-IL2 (V91K)	0.54	6.97	4.56				1.17	0.96	1.12				16.63	18.71	6.16
L19AzK	4.42775	3.74943	4.95223				2.10295	1.53979	1.21437				5.68509	11.7055	17.8141
N88R/D109	3.43	6.48	6.87				0.75	0.72	0.89				18.65	20.67	20.94
H16AzK	7.35362	4.05821	5.96092				1.0675	1.40278	1.57021				9.78922	9.33069	12.0875
Figure 2B - Peak fold change in circulating cells (Fold change)
	Treg						CD8						NK
	1	2	3	4	5	6	1	2	3	4	5	6	1	2	3	4	5	6
Vehicle	0.39	0.59	0.54	0.586266	0.442202	0.430471	0.67	0.31	0.53	2.0822	2.15715	1.88854	6.21	4.25	4.85	1.49631	2.78464	3.256
Q126AzK	0.458265	0.534907	0.533179				1.906	1.12944	0.69063				3.54872	5.32586	4.94464
Fc-IL2	1.63	1.88	0.27				0.92	1.15	0.62				7.97	13.46	7.98
S127AzK	1.52	1.46	1.9				1.6	0.86	0.63				20.85	17.94	16.44
V91AzK	0.27	3.08	3.06				1.26	1	0.92				3.37	34.75	39.77
T123AzK	3.85	2.76	1.54				1.06	0.92	0.94				13.54	19.57	22.21
K9AzK	0.32	3.66	4.72	3.63642	4.05181	3.99796	0.66	0.43	0.25	2.15744	1.58081	2.01274	1.59	29.6	34.4	21.0093	18.9388	18.1942
N88AzK	0.36	4.66	5.48				0.79	1.28	0.9				13.08	12.58	14.9
E100AzK	4.11	3.82	4.05				1.1	1.35	0.67				19.91	22.4	21.41
Fc-IL2 (V91K)	0.54	6.97	4.56				1.17	0.96	1.12				16.63	18.71	6.16
L19AzK	4.42775	3.74943	4.95223				2.10295	1.53979	1.21437				5.68509	11.7055	17.8141
N88R/D109	3.43	6.48	6.87				0.75	0.72	0.89				18.65	20.67	20.94
H16AzK	7.35362	4.05821	5.96092				1.0675	1.40278	1.57021				9.78922	9.33069	12.0875
Figure 2C - % of Tregs in WBC											Fold Change of Tregs in WBC
	Vehicle			H16AzK			N88R/D109					Vehicle		H16Azk		N88R/D109
	1	2	3	1	2	3	1	2	3			Average	SEM	Average	SEM	Average	SEM
pre-dose	0.290779	0.240174	0.239181								pre-dose	1	0.0938523	1	0.0938523	1	0.0938523
Day 0.08	0.586266	0.442202	0.430471	0.452634	0.417482	0.248737	0.71	0.76	0.65		Day 0_2H	1.8944	0.23212	1.4528	0.263419	2.75277	0.220718
Day 1	0.414952	0.169949	0.106994	0.0308744	0.125942	0.144999	0.89	0.05	0.1		Day 1	0.898408	0.370742	0.3919	0.139934	1.35042	1.06353
Day 2	0.282074	0.401326	0.235849	0.210644	0.214167	0.186751	0.13	0.43	0.78		Day 2	1.19362	0.207723	0.794098	0.0624703	1.73996	0.74071
Day 3	0.321914	0.501444	0.350773	5.49358	4.70174	5.24005	0.89	2.22	4.33		Day 3	1.52458	0.239266	20.0425	1.61127	9.66066	3.95366
Day 4	0.175899	0.0909098	0.111326	7.35362	4.05821	5.96092	3.43	6.48	6.87		Day 4	0.490999	0.104964	22.5581	4.01038	21.7884	4.47629
Day 5	0.386063	0.568275	0.218401	2.28873	3.24966	2.25302	6.55	2.16	1.9		Day 5	1.52277	0.406319	10.1169	1.43793	13.7768	5.94709
Day 6	0.63067	0.428397	0.738616	1.34078	1.30052	1.68392	2.35	1.22	1.47		Day 6	2.33425	0.386575	5.6162	0.602879	6.54432	1.40378
Day 7	0.0598688	0.0486925	0.152267	0.440809	0.482852	0.315752	1.19	1.02	0.93		Day 7	0.33868	0.129813	1.60935	0.222756	4.07721	0.401737
Day 8	0.151207	0.0466622	0.513312	0.592188	0.362488	0.67613	1.04	0.31	0.28		Day 8	0.923452	0.554152	2.11756	0.391275	2.11652	0.978091
Figure 2C - % of NK cell in WBC											Fold Change of NK cell in WBC
	Vehicle			H16AzK			N88R/D109					Vehicle		H16Azk		N88R/D109
	1	2	3	1	2	3	1	2	3			Average	SEM	Average	SEM	Average	SEM
pre-dose	1.87049	3.87281	1.72453								pre-dose	1	0.393736	1	0.393736	1	0.393736
Day 0_2h	1.49631	2.78464	3.256	1.47415	2.76792	2.41361	4.34	5.71	2.66		Day 0_2H	1.00926	0.351554	0.891248	0.292603	1.70197	0.591667
Day 1	0.968221	0.933083	0.700557	0.175323	0.589152	1.52104	3.34	1.13	3.24		Day 1	0.348409	0.102701	0.306048	0.181158	1.03243	0.407943
Day 2	4.64717	3.91931	3.3655	2.08618	1.67232	0.719726	8.52	11.05	8.69		Day 2	1.59779	0.469164	0.59967	0.232995	3.78423	1.10346
Day 3	5.06268	3.51312	3.17714	8.5017	6.93152	7.99816	3.34	12.37	24.4		Day 3	1.57381	0.496395	3.13764	0.893135	5.37104	2.87075
Day 4	0.8602	0.983261	1.10213	9.78922	9.33069	12.0875	18.65	20.67	20.94		Day 4	0.394438	0.113344	4.17891	1.21286	8.06928	2.26527
Day 5	1.97657	2.43752	1.97559	2.3455	6.45113	5.9434	8.22	8.89	10.32		Day 5	0.855628	0.246102	1.9738	0.755966	3.67309	1.05247
Day 6	3.36302	1.88019	3.6097	4.43569	2.64857	3.35694	7.47	4.95	7.44		Day 6	1.18547	0.394983	1.39816	0.441696	2.65941	0.812863
Day 7	4.92285	4.2342	4.58906	3.0839	3.03507	3.24369	7.05	10.44	7.86		Day 7	1.84071	0.518666	1.25373	0.349973	3.39456	1.03043
Day 8	3.25467	4.18599	3.33145	2.49434	2.85376	1.62532	7.46	7.65	7.26		Day 8	1.44247	0.41912	0.933796	0.298411	2.99552	0.835219
Figure 2C - % of CD8 T cell cell in WBC											Fold Change of CD8 T cell in WBC
	Vehicle			H16AzK			N88R/D109					Vehicle		H16Azk		N88R/D109
	1	2	3	1	2	3	1	2	3			Average	SEM	Average	SEM	Average	SEM
pre-dose	0.33831	0.708013	0.332773								pre-dose	1	0.381988	1	0.381988	1	0.381988
Day 0.08	0.837747	1.25239	0.930855	0.343804	0.713276	0.699895	0.41	0.46	0.32		Day 0_2H	2.19056	0.651726	1.274	0.433227	0.862884	0.249522
Day 1	0.632548	0.212436	0.273854	0.173117	0.394903	0.500246	0.51	0.16	0.29		Day 1	0.811283	0.359492	0.774613	0.29624	0.696108	0.291074
Day 2	1.03192	1.64624	0.93719	0.331156	0.460231	0.276979	0.3	0.34	0.22		Day 2	2.62154	0.857404	0.774686	0.240342	0.623597	0.185095
Day 3	0.975135	1.07108	1.25413	1.33613	1.02766	0.881135	0.51	0.42	0.5		Day 3	2.39313	0.670465	2.35294	0.699286	1.03691	0.286847
Day 4	0.310943	0.309412	1.06445	1.453	0.936711	1.38862	0.73	0.59	0.72		Day 4	1.22167	0.638767	2.73972	0.820047	1.47923	0.411414
Day 5	0.639799	0.921163	0.801218	0.670928	0.767238	1.01764	0.75	0.72	0.89		Day 5	1.71285	0.495469	1.78074	0.530919	1.71127	0.476065
Day 6	1.3183	0.643587	1.1101	0.751768	0.693159	0.953205	0.41	0.51	0.42		Day 6	2.22754	0.741821	1.73892	0.499959	0.971651	0.271411
Day 7	1.64639	1.25832	1.78759	1.0675	1.40278	1.57021	0.67	0.7	0.55		Day 7	3.40245	0.981367	2.92981	0.854172	1.39222	0.389035
Day 8	2.0822	2.15715	1.88854	0.883698	1.08813	0.944218	0.62	0.57	0.66		Day 8	4.44341	1.21275	2.11446	0.586161	1.34146	0.366735

## Sheet: Figure 3
Figure 3A - MFI of CD25 in Treg
	Vehicle						H16AzK			N88R/D109
	1	2	3	4	5	6	1	2	3	1	2	3
pre-dose	3956.79	3958.26	4173.48
Day 0_2H	4213.99	4239.65	4116.15	2740.96	3484.73	2746.97	4646.55	4432.3	3641.77	3635.66	3686.08	4367.65
Day 1	3501.52	3289.2	3184.93	2786.29	2033.11	2072.56	8505.58	9022.15	1952.68	6696.49	7560.54	10958.5
Day 2	3496.87	3561.37	3347.41	3027.86	2676.99	2245.55	24695.2	26459.6	24181.3	26934.7	27606.6	23243.6
Day 3	4433.07	4243.04	3940.92	3350.91	3695.92	3137.97	18176.8	18327.9	20880.3	7455.76	11456.1	8793.2
Day 4	5549.49	3353.99	3361.37	2555.36	3799.03	3302.83	8094.26	6479.26	6237.92	4055.48	4405.35	3870.33
Day 5	3979.08	4617.92	4136.85	3092.93	3038.94	2642.05	3526.48	3294.34	3661.86	2538.7	2345.36	2537.44
Day 6	4588.22	4446.63	4236.41	2440.2	2523.14	2780.96	3353.98	3170.33	3189.17	2117.34	2271.67	2237.8
Day 7	2779.24	2725.97	3242.09	1773.83	1948.98	1770.26	3719.14	2502.05	2466.41	1861.41	1873.5	1855.58
Day 8	3069.75	2479.67	3632.52	1724.38	1493.53	1774.79	2660.5	2435.68	2744.74	1639.13	1665.08	1631.94
Figure 3B - MFI of FoxP3 in Treg
	Vehicle						H16AzK			N88R/D109
	1	2	3	4	5	6	1	2	3	1	2	3
pre-dose	6330.8	6381.8	6896.9
Day 0_2H	8011.76	7817.96	8270.16	13557	14514.8	11427.8	9672.66	10287	7948.86	14581.5	11373	11766.8
Day 1	8041	8310.96	7724.12	8588.62	6669	9802.88	14661.5	17130.2	1853.34	17423.2	13552.5	15974.6
Day 2	13778.8	13268.8	17992.8	7908.38	7805.62	8227.5	46354.6	44122.5	49120.8	19305	25772.2	22163.2
Day 3	13612.2	11234.3	12301.9	5664	9452.25	5287.5	31959.3	34397.5	33491.7	9056.62	10347	14193.8
Day 4	10176.5	7955.32	7103.28	4311.75	6690.75	5580.38	16181.3	15078.7	14917.8	6271.5	10384.5	6094.12
Day 5	8242.96	8049.84	7242.68	6813.1	8005.2	8162.7	9311.92	10559.7	9472.4	7546	6365.8	6029.1
Day 6	11600.5	10671.2	11126.8	10591	8734.95	7772.8	11254	11643	10773.9	7390.6	7460.6	8388.8
Day 7	26651.2	15574	9552.98	8627.15	9732.8	8499.4	8365.02	5967	5995.9	11576.6	10580.1	12605.6
Day 8	12884	20518.3	8762.82	5518.1	3488.45	7966.7	8621.72	6681.68	7574.86	3631.6	8001.7	7190.4
Figure 3C - MFI of Helios in Treg
	Vehicle						H16AzK			N88R/D109
	1	2	3	4	5	6	1	2	3	1	2	3
pre-dose	3613.4	3907.99	3486.57
Day 0_2H	3561.78	3672.14	3437.62	4384.14	5179.8	4710.77	3569.79	3708.63	3377.11	4687.63	3980.97	4015.68
Day 1	3308.57	2582.78	3031.34	3594.26	2726.07	4948.4	3694.39	1602	827.7	2564.09	3053.14	3916
Day 2	4717.89	4508.74	3379.33	3980.97	3355.74	4377.47	12878.3	13045.6	14456.7	9100.25	10182	10566.1
Day 3	5362.25	4787.31	3910.66	3323.26	4371.23	3188.87	14061.5	14423.8	14508.8	5450.81	6494.33	8533.32
Day 4	5951.43	2872.03	3551.1	2402.11	3604.5	2911.19	10952.3	11263	10694.2	5838.85	7729.65	6011.95
Day 5	3027.78	3586.7	3123.9	2764.34	3451.42	3124.79	7416.37	8918.69	8070.97	5397.85	4996.46	5162
Day 6	4510.07	4445.99	4272.89	3431.84	3534.64	3431.39	7851.58	8204.02	7965.5	5776.1	5136.19	5604.33
Day 7	3549.32	2231.23	2459.51	1650.06	2402.55	1428.45	3478.12	5380.49	5461.48	6469.41	6318.56	6878.81
Day 8	3408.7	3300.12	2787.93	1616.24	1184.59	2271.28	5972.79	5220.74	5260.35	1489.86	5151.32	3883.96
Figure 3D - MFI of ICOS in Treg
	Vehicle						H16AzK			N88R/D109
	1	2	3	4	5	6	1	2	3	1	2	3
pre-dose	471.581	373.413	380.077
Day 0_2H	362.99	318.739	394.446	216.082	238.633	254.685	461.867	393.44	388.921	247.257	228.49	241.735
Day 1	427.915	523.456	435.09	228.035	247	197.556	430.002	446.852	494.886	303.075	249.949	311.344
Day 2	374.828	295.767	341.479	228.991	205.274	244.345	730.888	1143.95	1052.3	599.077	544.608	546.685
Day 3	337.138	364.958	353.74	281.041	263.027	291.011	840.132	845.339	921.469	448.911	394.323	360.105
Day 4	468.743	386.979	363.732	315.321	239.826	233.466	624.571	648.986	562.283	320.985	333.85	323.971
Day 5	384.764	383.2	435.201	255.041	236.414	233.91	511.678	507.041	515.718	306.792	295.894	271.507
Day 6	376.884	445.931	382.991	204.042	203.748	211.728	455.758	500.741	497.359	244.143	256.151	241.932
Day 7	322.559	330.221	283.57	239.084	252.09	273.841	377.241	359.239	364.887	228.414	229.568	257.633
Day 8	360.585	323.534	323.782	228.973	230.842	187.263	415.746	354.786	351.243	246.063	212.593	214.966
Figure 3E - MFI of Ki67 in Treg
	Vehicle						H16AzK			N88R/D109
	1	2	3	4	5	6	1	2	3	1	2	3
pre-dose	710.765	513.23	657.881
Day 0_2H	585.616	431.524	621.964	668.319	625.965	726.571	799.261	585.397	547.197	712.367	671.736	678.404
Day 1	687.355	856.597	688.794	555.831	623.731	776.488	809.734	902.584	744.68	703.339	774.504	1053.89
Day 2	749.739	586.282	883.51	565.488	473.66	775.551	12577	22280.5	23380.2	11839.1	13735.4	13847.5
Day 3	696.88	688.583	697.82	440.945	528.608	526.693	16788.7	17537.9	17768.6	8200.78	6764.78	8115.03
Day 4	870.192	628.761	556.385	466.754	507.253	442.4	9113.97	8279.62	7954.5	4155.65	5018.35	4348.04
Day 5	608.445	670.533	642.956	544.387	515.216	576.047	3461.27	3342.45	3317.61	2910.28	2865.57	2990.85
Day 6	682.347	716.769	681.192	610.524	597.05	616.486	2463.43	2658.1	2563.59	2077.35	2100.94	2004.42
Day 7	1752.32	944.517	680.136	985.396	1081.78	1198.57	714.17	1280.2	1117.87	2244.31	2348.57	2413.84
Day 8	763.4	1206.77	549.392	650.259	676.239	583.874	1285.36	998.132	1171.48	934.463	1278.15	1167.26

## Sheet: Figure 4
Figure 4A - CD4 Treg % in WBC											CD4 Treg % in CD4
	Vehicle			H16AzK 0.12 mg/kg			H16AzK 0.67 mg/kg					Vehicle			H16AzK 0.12 mg/kg			H16AzK 0.67 mg/kg
	1	2	3	1	2	3	1	2	3			1	2	3	1	2	3	1	2	3
Pre-dose	0.26	0.36	0.53	0.55	0.53	0.52	0.4	0.32	0.5		Pre-dose	1.68	1.48	2.94	3.19	2.43	3.18	2.31	2.36	2.27
0.5 Hr	0.24	0.22	0.53	0.27	0.51	0.09	0.05	0.07	0.07		0.5 Hr	2.02	1.22	3.37	2.49	2.57	1.05	0.99	0.84	1.19
2 Hr	0.09	0.1	0.22	0.07	0.09	0.02	0.05	0.04	0.06		2 Hr	0.88	0.79	2.49	1.02	0.74	0.41	0.5	0.48	0.74
8 Hr	0.29	0.29	0.48	0.32	0.32	0.16	0.27	0.22	0.27		8 Hr	1.73	1.49	2.48	2.29	1.84	0.89	2.23	1.69	1.68
24 Hr	0.41	0.57	0.52	0.25	1.02	0.17	0.27	0.11	0.074		24 Hr	1.89	2.29	2.52	1.94	4.38	0.97	2.39	1.05	0.74
36 Hr	0.26	0.65	0.55	0.54	1.06	0.17	0.86	0.32	0.28		36 Hr	1.39	2.26	1.76	2.82	4.55	0.79	5.4	3.25	2.73
72 Hr	0.21	0.24	0.35	1.51	1.54	1.42	2.35	1.34	1.86		72 Hr	1.79	1.14	1.74	8.77	6.96	7.41	17.6	17.8	18.9
120 Hr	0.27	0.46	0.59	5.24	2.22	4.62	18.8	15.1	8.57		120 Hr	1.87	1.83	2.82	25.1	10.2	17.9	65.2	67.2	55.9
168 Hr	0.48	0.37	0.82	6.33	2.45	2.5	19.3	24	12.8		168 Hr	2.12	1.44	3.35	26	11.8	12.8	57.9	67.1	52
192 Hr	0.48	0.3	0.63	2.77	2.02	1.63	12.9	12.3	8.63		192 Hr	2.17	1.15	2.78	15.7	9.88	10.1	44.2	48.5	33.6
240 Hr	0.43	0.39	0.51	1.97	1.12	1.12	6.15	3.89	6.72		240 Hr	2.07	1.38	2.65	9.13	6.16	6.13	20.8	17.2	19.9
D13	0.36	0.76	0.91	0.72	0.82	0.48	3.66	1.77	3.28		D13	1.76	2.63	3.41	3.71	4.49	3.76	18.3	8.14	13.1
D15	0.28	0.23	0.4	1.07	0.82	0.47	2.5	1.93	1.56		D15	1.61	1.37	3.12	5.5	4.35	5.73	10.9	11.1	6.73
D22	0.41	0.35	0.34	1.06	0.69	0.38	1.23	0.48	0.99		D22	2	1.53	2.09	4.76	3.21	2.82	5.55	2.74	4.79
Figure 4B - cell count (x10^3/uL)
		Vehicle			H16AzK 0.12 mg/kg			H16AzK 0.67 mg/kg
		1	2	3	1	2	3	1	2	3
Treg	Day -1	0.068731	0.084935	0.095571	0.082994	0.166166	0.069424	0.08264	0.073832	0.086765
	Day 1	0.131031	0.153278	0.10795	0.045818	0.232868	0.040937	0.043556	0.029137	0.016197
	Day 4	0.071181	0.095603	0.083277	0.300729	0.270183	0.176924	0.372888	0.234778	0.242787
	Day 7	0.124065	0.115464	0.126656	0.618128	0.499858	0.36701	4.36228	3.87088	2.44335
	Day 11	0.102076	0.14575	0.07128	0.344386	0.224857	0.186419	1.44078	1.21099	0.943904
	Day 22	0.083757	0.104058	0.063455	0.159327	0.136752	0.068976	0.261238	0.151295	0.131913
CD8 T cell	Day -1	1.83407	3.97911	0.943117	1.05675	3.64439	0.9024	1.31598	0.951891	1.0825
	Day 1	2.75329	3.80446	0.867738	0.884742	3.97482	0.776847	0.669518	0.764491	0.272367
	Day 4	2.18693	3.84156	1.34699	0.876677	2.72676	0.705915	0.822359	0.389608	0.338565
	Day 7	2.68826	4.18901	1.0256	1.8943	4.88136	1.45745	4.23447	4.22073	2.32911
	Day 11	2.32367	4.85663	0.568922	1.59377	3.54361	1.09976	2.71863	3.32612	1.67075
	Day 22	1.93992	3.58817	0.643407	1.06923	2.85949	0.691203	1.62296	1.89237	0.54907
NK cell	Day -1	2.84212	1.47371	1.17105	1.75472	2.52732	1.4976	0.579549	0.822076	1.82267
	Day 1	1.37021	0.784073	0.504341	2.02777	2.23458	0.702516	0.202887	0.361965	0.671652
	Day 4	1.28913	0.477335	1.08032	1.35156	1.9828	0.645825	0.200719	0.114237	0.737622
	Day 7	1.82693	1.00184	1.421	1.70353	3.08341	1.80723	1.16077	0.955196	1.57553
	Day 11	1.26421	0.623147	0.811537	1.38088	2.8466	1.00592	0.595467	0.746084	1.22063
	Day 22	1.72274	0.713823	0.653194	0.739119	2.2965	1.03653	0.6127	0.576186	0.936963
Figure 4C - Treg MFI of CD25, FoxP3 and Helios
		Vehicle			H16AzK 0.12 mg/kg			H16AzK 0.67 mg/kg
		1	2	3	1	2	3	1	2	3
CD25	Day -1	921	678	1162	1133	867	1115	844	1294	1035
	Pre-dose	888	728	1110	1029	906	1063	782	1239	923
	0.5 Hr	940	733	1196	1353	986	1265	1249	1478	1129
	2 Hr	1099	853	1186	1367	1450	1402	1131	1525	1355
	8 Hr	1138	824	1339	1612	1260	1481	1358	1768	1487
	24 Hr	1262	812	1444	2972	1609	2245	2687	2867	2535
	36 Hr	1211	798	1361	2899	1834	2182	3201	4021	3282
	72 Hr	848	701	1150	2867	1935	2372	2873	3554	3619
	120 Hr	950	733	1226	4533	2071	3137	3771	4030	3521
	168 Hr	937	699	1088	3754	2089	2552	2675	4143	3260
	192 Hr	964	665	1117	2729	1683	1866	2130	3442	3019
	240 Hr	938	718	1090	1487	1206	1294	1224	2121	1538
	312 Hr	1061	801	1244	1322	1020	1268	1010	1612	1211
	360 Hr	912	719	1155	1136	962	1074	903	1465	1039
	528 Hr	929	740	1171	1229	1050	1226	986	1367	1083
FoxP3	Day -1	2860	3863	2609	2471	4614	2044	2681	1994	2156
	Pre-dose	2766	4633	3286	4237	4416	2505	3547	2144	2712
	0.5 Hr	2279	2832	2558	1972	2750	1874	1939	1728	2140
	2 Hr	1661	2292	2173	1544	1633	1535	2052	1453	1664
	8 Hr	1815	2514	2068	2048	2010	1718	1987	1846	1788
	24 Hr	1928	3234	2068	1972	4041	1624	1693	1518	1467
	36 Hr	1771	2691	1835	2227	3626	1597	2865	1754	1751
	72 Hr	2854	4781	2257	5938	7049	3634	5713	3525	5533
	120 Hr	2185	3366	2368	5347	4057	3427	9074	6866	4057
	168 Hr	2328	4167	2457	5071	2940	2292	7237	8716	5951
	192 Hr	2373	4099	2629	3010	3427	2160	4308	3800	4481
	240 Hr	2655	3975	2810	2509	2804	1910	2660	2013	3641
	312 Hr	2249	4281	2793	1811	2899	1758	3101	1689	3070
	360 Hr	3052	4976	2815	2301	3286	2346	2396	2060	2266
	528 Hr	2957	4082	2249	2140	2676	1884	1939	1655	2091
Helios	Day -1	769	856	809	874	1108	766	730	749	865
	Pre-dose	837	885	715	1029	935	786	719	865	772
	0.5 Hr	853	856	677	1052	1103	695	1179	777	740
	2 Hr	791	716	358	940	853	982	933	662	1016
	8 Hr	856	916	687	1023	1131	837	895	877	998
	24 Hr	905	1065	778	1076	1650	870	1119	1079	1018
	36 Hr	948	1242	990	1450	1760	1094	1300	1150	1145
	72 Hr	822	892	682	1159	1336	846	1303	958	1333
	120 Hr	855	1068	855	2048	1672	1846	2173	2346	1974
	168 Hr	829	956	798	1818	1555	1447	1783	2275	2378
	192 Hr	919	954	940	1915	1830	1468	1730	2102	2362
	240 Hr	826	879	755	1270	1384	1136	1216	1384	1878
	312 Hr	937	1186	1008	1199	1140	1033	1052	1157	1444
	360 Hr	892	834	824	1138	1076	998	906	1216	1157
	528 Hr	834	839	754	1008	1119	794	874	1002	1155

## Sheet: Figure 5
Fig 5A - MFI of pSTAT5
		CD8+ T Cells			NK Cells			nonTreg CD4			T Regulatory Cells
	pg/mL	1	2	3	1	2	3	1	2	3	1	2	3
rhIL-2	2.82251	672.501	802.242	344.002	566.11	578.644	281.264	775.308	791.258	369.017	885.101	1046.08	427.4
	8.46754	547.32	682.566	342.977	428.184	470.927	272.137	616.358	669.341	360.432	1077.09	1627.89	505.272
	25.4026	766.484	773.209	379.096	631.261	541.513	289.269	884.815	777.002	395.969	3364.24	3880.51	1902.37
	76.2079	896.015	788.633	383.917	728.074	552.234	302.828	1056.86	826.327	419.499	6433.74	6144	3852.38
	228.624	640.444	876.8	417.569	516.484	631.76	383.088	812.129	935.279	469.135	6404.32	7200.67	5327.52
	685.871	923.484	932.228	580.789	916.41	827.766	677.041	1248.15	1049.64	692.607	8621.98	7533.78	6693.24
	2057.61	946.316	1115.45	772.107	1283.53	1313.16	1311.15	1313.56	1175.66	885.231	6834.52	7215.43	6011.16
	6172.84	1698.18	1717.25	1424.61	2325.33	2011.6	1731.4	2127.45	1614.84	1288.25	8082.51	6999.18	5928.47
	18518.5	2756.24	2849.38	2184.11	2849.67	2589.09	2011.82	2985.19	2279.8	1716.18	7896.52	7607.2	6035.36
	55555.6	3389.28	3591.43	3121.9	2829.37	2756.55	2328.31	3470.72	2681.12	2156.93	7320.68	8030.58	6847.36
	166667	3192.7	3289.65	2561.12	2506.63	2381.8	1948.18	3226.36	2321.03	1848.6	6753.27	6590.99	5498.99
	500000	3244.89	3279.4	2642.34	2522.08	2410.25	2006.48	3195.25	2221.04	1829.84	6659.47	6698.06	5425.16
H16Azk 30kDa	254.026	524.412	762.892	372.659	446.824	542.251	321.266	616.76	748.827	400.239	578.907	691.619	371.11
	762.079	501.317	812.315	371.925	418.176	601.262	306.447	579.59	807.332	392.289	531.016	733.455	385.972
	2286.24	588.276	665.096	374.957	491.457	463.236	321.042	653.957	654.617	386.854	591.478	604.583	372.904
	6858.71	630.702	767.414	385.126	531.517	542.116	321.855	713.201	752.36	408.467	632.604	710.891	388.408
	20576.1	517.768	712.885	385.357	429.639	502.815	324.795	588.387	695.295	399.616	584.167	710.152	378.017
	61728.4	571.663	854.058	391.971	481.525	613.344	333.884	660.524	851.601	397.329	749.344	1072.95	440.566
	185185	622.706	831.481	358.211	526.041	592.365	299.89	710.926	817.149	373.391	1271.92	1863.2	502.73
	555556	816.909	736.838	398.428	677.76	517.526	338.323	904.171	730.572	415.028	4070.43	4267.73	1587.05
	1.66667e+06	639.528	733.345	517.695	532.612	522.804	502.363	774.056	733.554	518.124	5314.75	5175.66	3558.44
	5000000	745.877	720.358	635.246	722.157	584.652	815.673	887.017	706.959	534.003	5859.12	5331.08	4473.14
	15000000	824.129	933.829	890.552	991.145	940.865	1167	916.951	809.91	572.932	5412.27	5543.9	4372.26
	45000000	1170.02	1340.93	1379.54	1502.48	1441.08	1681.51	1135.16	974.605	744.949	5465.01	5444.06	4360.32
H16Azk 50kDa	254.026	687.478	868.18	366.474	548.827	644.712	282.206	748.72	874.571	378.287	686.937	829.837	352.88
	762.079	818.857	884.991	335.888	685.632	640.088	276.653	891.514	885.302	364.325	805.594	828.009	352.067
	2286.24	694.463	765.502	346.15	578.512	540.672	266.675	772.191	747.64	350.267	704.439	679.744	335.811
	6858.71	649.616	792.608	394.06	546.051	573.916	314.772	747.447	791.148	413.87	670.626	751.843	372.129
	20576.1	723.534	802.831	382.568	594.335	572.799	300.977	815.672	802.231	387.61	787.368	797.438	366.227
	61728.4	737.635	889.494	346.508	621.495	647.332	266.026	821.291	894.933	354.5	894.622	992.146	364.451
	185185	739.165	661.549	331.132	609.15	462.75	270.685	815.142	653.23	338.992	1157.21	1173.14	434.779
	555556	886.732	726.812	370.763	756.722	516.957	290.715	1008.45	726.677	384.245	2665.67	3265.7	1054.58
	1.66667e+06	715.333	818.716	443.206	582.525	562.834	385.503	829.299	815.017	457.701	5011.58	5088.35	3107.81
	5000000	840.583	930.345	518.35	780.274	731.028	554.1	997.469	922.63	497.768	6151.42	6311.21	4323.2
	15000000	927.664	1104.18	762.469	1043.53	1086.23	1070.15	1024.37	982.439	570.723	6234.8	6376	4084.68
	45000000	1131.37	1305.7	1207.58	1457.3	1484.79	1420.02	1088.88	953.897	662.443	5015.13	5537.21	4332.49
Fig 5B - PK profile of H16AzK (ng/mL)
	H16AzK 30kDa			H16AzK 50kDa
Hr	1	2	3	1	2	3
0.5				98.326	22.97	3.804
1		26.143	38.964	175.088	74.288	23.852
2	153.928	86.377	261.853	361.015	237.31	108.455
4	223.956	156.364	340.456	677.024	294.48	344.04
8	479.04	177.436	223.832	748.22	1059.7	983.76
24	353.95	242.09	215.79	836.78	749.42	1692.94
36	232.84	154.704	287.232	941.66	1023.04	2853.74
48	257.792	264.184	223.416	934.8	860.52	2161.04
72	134.568	111.42	93.076	502.76	670.86	692.72
96	39.348	52.866	37.89	473.65	497.08	454.14
120	16.601	12.588	11.6	236.79	167.11	345.96
144				104.102	149.303	90.322
168				24.153	27.5	90.081
Fig 5C - CD4 Treg % in WBC											CD4 Treg % in CD4
	Vehicle			H16AzK 30kDa			H16AzK 50kDa					Vehicle			H16AzK 30kDa			H16AzK 50kDa
	1	2	3	1	2	3	1	2	3			1	2	3	1	2	3	1	2	3
Pre	0.26	0.36	0.53	0.55	0.53	0.52	0.63	0.23	0.54		Pre	1.68	1.48	2.94	3.19	2.43	3.18	2.32	1.15	3.43
0.5 Hr	0.24	0.22	0.53	0.27	0.51	0.091	0.14	0.14	0.27		0.5 Hr	2.02	1.22	3.37	2.49	2.57	1.05	1.19	1.27	2.1
2 Hr	0.091	0.098	0.22	0.069	0.092	0.021	0.12	0.15	0.18		2 Hr	0.88	0.79	2.49	1.02	0.74	0.41	1.49	1.66	1.84
8 Hr	0.29	0.29	0.48	0.32	0.32	0.16	0.41	0.39	0.48		8 Hr	1.73	1.49	2.48	2.29	1.84	0.89	2.36	2	1.63
24 Hr	0.41	0.57	0.52	0.25	1.02	0.17	0.31	0.66	0.39		24 Hr	1.89	2.29	2.52	1.94	4.38	0.97	3.52	5.58	2.57
36 Hr	0.26	0.65	0.55	0.54	1.06	0.17	0.7	0.87	0.58		36 Hr	1.39	2.26	1.76	2.82	4.55	0.79	3.81	4.86	2.55
72 Hr	0.21	0.24	0.35	1.51	1.54	1.42	0.71	1.41	1.35		72 Hr	1.79	1.14	1.74	8.77	6.96	7.41	10.4	15	10.6
120 Hr	0.27	0.46	0.59	5.24	2.22	4.62	7.22	4.56	5.15		120 Hr	1.87	1.83	2.82	25.1	10.2	17.9	73.3	54.1	43.7
168 Hr	0.48	0.37	0.82	6.33	2.45	2.5	20.2	5.78	7.45		168 Hr	2.12	1.44	3.35	26	11.8	12.8	79.5	49	55.2
192 Hr	0.48	0.3	0.63	2.77	2.02	1.63	21.6	9.3	9.59		192 Hr	2.17	1.15	2.78	15.7	9.88	10.1	69.6	46.8	45.6
240 Hr	0.43	0.39	0.51	1.97	1.12	1.12	12.3	5.97	3.54		240 Hr	2.07	1.38	2.65	9.13	6.16	6.13	47.9	21	14
D13	0.36	0.76	0.91	0.72	0.82	0.48	9.34	3.09	4.2		D13	1.76	2.63	3.41	3.71	4.49	3.76	34.2	11.9	18.6
D15	0.28	0.23	0.4	1.07	0.82	0.47	5.84	1.36	3.01		D15	1.61	1.37	3.12	5.5	4.35	5.73	24	6.14	14.2
D22	0.41	0.35	0.34	1.06	0.69	0.38	1.38	0.61	0.9		D22	2	1.53	2.09	4.76	3.21	2.82	6.06	2.5	2.93

## Sheet: Figure 6
Figure 6B - MFI of pSTAT5
	NK cell								CD8 T cell								Treg
	rhIL-2				SAR'336				rhIL-2				SAR'336				rhIL-2				SAR'336
pg/mL	1	2	3	4	1	2	3	4	1	2	3	4	1	2	3	4	1	2	3	4	1	2	3	4
0.1	284	237	234	214	252	218	224	199	473	516	419	344	454	478	419	331	126	269	65	15.9	91	194	49.1	-2.89
1.54	297	243	236	217					475	503	424	329					710	792	773	299
7.68	315	261	254	233					491	509	432	352					4656	5443	6016	2525
38.4	354	296	284	279					513	551	446	405					14979	15258	17011	12301
192	468	422	427	375					582	646	531	468					20733	20566	22175	19336
203					254	242	220	205					440	504	411	329					96.8	211	92.4	-37.5
960	888	1163	1441	1103					926	1108	952	894					22056	21126	23403	21819
1020					267	221	225	212					452	491	414	323					54.8	184	63.5	-57.7
4800	3305	4195	4568	4107					3172	4601	3911	3373					22536	21644	23786	22234
5080					269	234	224	205					441	478	422	324					62.1	206	119	-33.2
24000	6046	6319	6366	6689					8490	11676	11737	10663					22780	22658	24371	22115
25400					279	231	228	206					435	477	421	321					196	334	364	80.9
120000	6926	6909	6689	7244					11143	14821	16088	15339					23467	22536	24503	22234
127000					303	294	242	215					518	558	414	340					1064	1069	1356	646
600000	7083	7101	6840	7409					12015	15668	17239	16653					23657	23152	24570	22115
635000					312	278	261	227					485	533	428	372					5870	3381	7503	3707
3000000	7262	7428	7048	7522					12110	16260	18087	17285					24371	23594	24972	22904
3180000					350	296	284	258					503	528	449	395					12726	9329	14900	11646
15900000					402	364	380	331					556	613	518	456					16260	11406	17285	15018
79400000					571	582	794	663					769	844	708	652					17990	13166	18281	17239
397000000					1158	1110	2000	1648					1695	1484	1645	1428					19079	15218	19079	17424

## Sheet: Figure 7
Figure 7B - % of Tregs											Fold change in cell subsets
		Vehicle				SAR'336							% Treg in CD4+ T cells				% CD8+ in lymphocytes				% CD8+ in lymphocytes				% CD3-NK1.1+ in lymphocytes
		1	2	3	4	1	2	3	4				1	2	3	4	1	2	3	4	1	2	3	4	1	2	3	4
Blood	Day 0	0.21	0.34	0.37	0.4						Blood	Day 0	1	1	1	1	1	1	1	1	1	1	1	1	1	1	1	1
	Day 3	0.22	0.25	0.34	0.31	6.66	4.96	6.97	6.29			Day 3	15.1	12.9	15.2	14.8	1.59	1.38	1.65	1.63	1.34	0.97	1.23	1.08	1.19	1.18	1.17	1.33
	Day 8	0.31	0.23	0.29	0.29	0.52	0.53	0.45	0.54			Day 8	1.918	1.815	1.747	2.09	0.96	1.05	0.92	0.95	0.99	1.05	1.05	0.88	0.85	1.01	1.24	0.97
	Day 14	0.27	0.28	0.2	0.23	0.21	0.23	0.2	0.2			Day 14	0.918	1.059	0.768	0.827	0.91	0.88	1.05	0.97	0.87	0.85	0.86	0.71	0.62	0.72	0.56	0.47
Lymph Node	Day 0	1.08	1.78	2.06	2.08						Lymph Node	Day 0	1	1	1	1	1	1	1	1	1	1	1	1	1	1	1	1
	Day 3	2.05	2.25	2.42	1.67	8.79	9.8	7.59	9.45			Day 3	4.2	5.1	3.5	4.5	1	0.9	1	1	0.7	0.8	0.8	0.6	1.3	1.3	1.1	1.2
	Day 8	3.29	2.49	2.6	3.34	5.2	4.57	4.97	5.11			Day 8	1.8903	1.53586	1.85654	1.74684	0.9	1	0.9	1	0.8	0.7	0.7	0.7	1.1	1.2	1.3	0.9
	Day 14	2.35	1.99	1.16	2.13	2.38	2.4	2.49	2.66			Day 14	1.17984	1.45475	1.5693	1.46621	1.1	0.8	0.8	0.9	0.9	0.7	0.7	0.7	1.1	1.1	1.1	1
Spleen	Day 0	0.31	0.61	0.73	0.85						Spleen	Day 0	1	1	1	1	1	1	1	1	1	1	1	1	1	1	1	1
	Day 3	0.74	0.87	0.89	0.62	9.55	10.6	8.01	8.55			Day 3	7.8	7.9	6.8	7.2	1.5	1.7	1.4	1.5	0.8	0.8	0.7	0.7	1	1	1	1
	Day 8	0.94	0.88	1.02	1.26	0.89	1.7	1.41	1.4			Day 8	0.93	1.57	1.54	1.42	0.9	1.1	0.9	1	0.5	0.8	0.7	0.6	0.8	1	1.1	0.8
	Day 14	0.91	1.07	0.94	0.98	1.36	1.11	1.31	1.24			Day 14	1.11	0.96	1.07	1.03	1.2	1.2	1.3	1.2	0.9	0.9	1	0.9	0.9	1	1	1
Thymus	Day 0	0.36	0.07	0.13	0.15						Thymus	Day 0	1	1	1	1	1	1	1	1	1	1	1	1	1	1	1	1
	Day 3	0.11	0.093	0.093	0.047	0.32	0.38	0.24	0.26			Day 3	2.4	2.8	2	2.2	1.61	1.62	1.45	1.41	1.21	1.1	1.17	0.99	1.05	1.05	1.11	1.02
	Day 8	0.14	0.11	0.098	0.17	0.42	0.27	0.16	0.6			Day 8	2.7	2	2.1	3	1.21	1.05	0.62	1.59	0.91	0.81	0.7	1.11	1.25	1.08	1.24	1.3
	Day 14	0.07	0.08	0.062	0.058	0.061	0.054	0.08	0.073			Day 14	1	0.9	0.9	1.1	0.92	0.89	1.34	0.99	0.66	0.88	1.03	0.74	1.11	1.19	1.08	1.12

## Sheet: Figure 8
Fig 8A - change in ear thickness (mm)
			SAR'336 (mg/kg)
	KLH Challenge	Vehicle	0.03	0.1	0.3	Cys A
1	-0.028	0.586	0.661	0.032	0.224	0.311
2	-0.078	0.425	0.828	0.547	0.038	0.296
3	-0.007	0.764	0.429	0.206	0.038	0.545
4	-0.032	0.692	0.529	0.173	0.079	0.475
5	0.013	0.547	0.674	0.581	0.185	0.512
6	0.081	0.502	0.465	0.252	0.631	0.646
7	-0.005	0.664	0.784	0.403	0.379	0.5
8	0.103	0.563	0.506	0.607	0.146	0.394
9	0	0.465	0.783	0.529	0.289	0.475
10	-0.046	0.609	0.552	0.029	0.22	0.268
Figure 8A - Treg % in WBC
				SAR'336 (mg/kg)
		KLH Challenge	Vehicle	0.03	0.1	0.3	Cys A
Day 0	1	clotted	0.83	0.72	0.98	0.78	0.58
	2	0.83	1	0.35	clotted	0.35	0.51
	3	1.05	0.83	0.85	0.64	0.21	0.63
	4	clotted	0.94	0.9	0.77	0.43	0.58
	5	1.03	0.76	0.93	0.55	1.06	0.5
Day 3	1	1.27	1.27	4.02	7.61	12.87	0.52
	2	0.19	0.94	4.36	8.5	12.65	0.87
	3	0.75	0.69	4.1	7.64	12.76	0.86
	4	0	0.74	2.95	8.18	10.22	0.65
	5	1.04	0.94	3.85	9.55	9.23	0.68
Day 7	1	1.18	0.27	3.39	4.58	11.3	0.65
	2	1.38	0.59	4.16	5.76	3.89	0.68
	3	1.4	0.57	3.25	5.82	8.62	0.8
	4	1.34	0.77	2.64	5.19	4.3	0.71
	5	0.4	1.67	2.74	4.08	8.44	0.95
Day 10	1	1.01	0.81	0.8	1.62	2.71	0.61
	2	0.91	0.61	1.47	1.78	2.25	0.76
	3	0.38	1.17	1.6	2.11	2.99	0.66
	4	0.43	0.83	2.18	1.61	2.22	0.65
	5	0.73	1.04	1.96	2.16	2.29	0.84
Figure 8B - Ear pathology score
		SAR'336 (mg/kg)
KLH challenge	Vehicle	0.03	0.1	0.3	Cys A
3	9	5	7	5	4
3	10	8	4	3	5
3	7	9	5	2	3
3	9	10	2	4	7
2	7	6	9	5	8
2	8	7	9	14	4
4	10	12	8	10	3
3	11	10	10	6	8
2	10	15	10	4	7
2	11	10	3	4

## Sheet: Figure 9
Figure 9B - Mouse CD4 T cell suppression
		Treg:Tconv ratio
		1:1	1:2	1:4	1:8	1:16	CD4+ T only
Vehicle	1	69.9192	39.9349	81.123	90.3382	78.3951	100
	2	65.1557	85.9212	85.8752	99.954	97.9428	100
	3	30.507	107.148	177.956	163.195	70.4172	100
	4	32.1389	89.3751	112.408	115.405	104.825	100
	5		58.4637	80.7667	93.4233	84.8817	100
	6		78.2372	90.264	73.453	79.9274	100
	7		89.5516	76.3794	55.4407	110.518	100
	8		50.4383	95.4526	86.7521	77.5586	100
SAR'336	1	32.409	49.7871	44.0613	73.7425	87.3196	100
	2	48.9805	64.7167	62.3721	113.906	89.7598	100
	3	22.3355	68.6011	93.3568	122.373	78.4967	100
	4	20.1731	26.9853	114.462	147.114	128.1	100
	5		44.8506	61.9115	68.0285	114.755	100
	6		65.7151	42.819	64.9885	63.4685	100
	7		32.2182	44.706	40.1802	62.4319	100
	8		15.2312	31.4377	55.8185	69.3951	100
Figure 9C - Mouse CD8 T cell suppression
		Treg:CD8+ T ratio
		1:1	1:2	1:4	1:8	1:16	1:32	1:64	CD8+T only
Vehicle	1	49	58.8	63.1	73	75	81.2	81.2	79.9
	2	53.7	55.1	64.2	74	77.5	80.3	83.7	82.2
SAR'336 0.1 mg/kg	1	5.39	11.2	22.3	43.2	54.3	64.7	77.6	80.8
	2	5.39	11.7	26	43.7	59	71.6	78.8	83.1
SAR'336 0.3 mg/kg	1	4.54	13.9	26.3	34.7	48.6	59.2	71.9	83.1
	2	4.44	14.1	27.4	38.1	53.4	57.3	70.9	84.9
Figure 9D - Human CD8 T cell suppression
		Treg:CD8 ratio
		1:1	1:3	1:9	1:27	CD8
IL-2	1	45.1	47.7	58	56.2	55.3
	2	77.9	77.6	82.2	84.6	80.3
SAR'336	1	5.88	33	41.9	43.7	34.2
	2	23.5	39.3	54.3	55.2	52.8
